# Supplementary material for: 11H-Benzo[4,5]imidazo[1,2-a]indol-11-one as a New Precursor of Azomethine Ylides: 1,3-Dipolar Cycloaddition Reactions with Cyclopropenes and Maleimides
Source: Int J Mol Sci. 2022 Oct 30;23(21):13202. doi: 10.3390/ijms232113202 (PMC9657675; doi:10.3390/ijms232113202)
Supplement: Supplementary file 1 [file ijms-23-13202-s001.zip]

Archive with 1 entries (1 files):
- ijms-1943782-supplementary.pdf
